# Supplementary material for: Miltiradiene Production by Cytoplasmic Metabolic Engineering in Nicotiana benthamiana
Source: Metabolites. 2023 Dec 6;13(12):1188. doi: 10.3390/metabo13121188 (PMC10745046; doi:10.3390/metabo13121188)
Supplement: Supplementary file 1 [file metabolites-13-01188-s001.zip]

Archive with 1 entries (1 files):
- metabolites-2730740-supplementary.pdf
